# Supplementary material for: Habitat Shifts in the Pacific Saury (Cololabis saira) Population in the High Seas of the North Pacific Under Medium-to-Long-Term Climate Scenarios Based on Vessel Position Data and Ensemble Species Distribution Models
Source: Animals (Basel). 2025 Sep 28;15(19):2828. doi: 10.3390/ani15192828 (PMC12523842; doi:10.3390/ani15192828)
Supplement: Supplementary file 1 [file animals-15-02828-s001.zip]

Archive with 1 entries (1 files):
- animals-3857023-supplementary(final check).pdf
